# Supplementary material for: Risk of mortality in COVID-19 patients: a meta- and network analysis
Source: Sci Rep. 2023 Feb 6;13:2138. doi: 10.1038/s41598-023-29364-8 (PMC9901837; doi:10.1038/s41598-023-29364-8)
Supplement: Supplementary file 2 — Supplementary Information 2. [file 41598_2023_29364_MOESM2_ESM.xls]

## Sheet: Sheet2
The procesures used to get data for Table 1 and to calculate CI for each parameter. Platelet is given as an example.
study number	Mortality	Platelet Count (10^9/L)- mean	Study Pop Size (N)		study number	Mortality	Platelet Count (10^9/L)- mean	Study Pop Size (N)		study number	Mortality	Platelet Count (10^9/L)- mean	Study Pop Size (N)
1	1	165.5	54							1	1	165.5	54
2	0	220	137		1	0	220	137
3	0	202.9	15		2	0	202.9	15
4	0	213.5	21		3	0	213.5	21
5	0	174.5	149		4	0	174.5	149
6	0	152	9		5	0	152	9
7	0	198	82		6	0	198	82
8	0	176	62		7	0	176	62
9	0	196.12	33		8	0	196.12	33
10	0	169	1032		9	0	169	1032
11	0	165	102		10	0	165	102
12	0	199	13		11	0	199	13
13	0	170	95		12	0	170	95
14	0	159	18		13	0	159	18
15	0	187	117		14	0	187	117
16	0	196.5	6		15	0	196.5	6
17	0	239	1		16	0	239	1
18	0	177.68	651		17	0	177.68	651
19	0	183	74		18	0	183	74
20	0	177	577		19	0	177	577
21	0	164	20		20	0	164	20
22	1	191	32							2	1	191	32
23	0	211	274		21	0	211	274
24	1	172	65							3	1	172	65
25	0	193	1		22	0	193	1
26	0	258	1		23	0	258	1
27	0	150	1		24	0	150	1
28	0	167	125		25	0	167	125
29	1	156	113							4	1	156	113
30	0	198	161		26	0	198	161
31	0	168	161		27	0	168	161
32	0	189	57		28	0	189	57
33	0	190.47	620		29	0	190.47	620
34	0	227.1	17		30	0	227.1	17
35	1	119	17							5	1	119	17
36	0	181	31		31	0	181	31
37	0	167	8		32	0	167	8
38	1	170	2							6	1	170	2
39	1	148.5	82							7	1	148.5	82
40	0	178	62		33	0	178	62
41	1	169	100				169	100		8	1	169	100
42	0	205	303		34	0	205	303
43	1	178.2	101							9	1	178.2	101
44	1	160.5	55							10	1	160.5	55
45	1	167.21	36							11	1	167.21	36
46	0	192	44		35	0	192	44
47	0	167.41	110		36	0	167.41	110
48	0	192.5	46		37	0	192.5	46
49	0	188	64		38	0	188	64
50	0	198.27	48		39	0	198.27	48
51	0	178	53		40	0	178	53
52	1	124	10							12	1	124	10
53	0	169.5	18		41	0	169.5	18
54	0	195	120		42	0	195	120
55	0	222	2		43	0	222	2
56	0	192	49		44	0	192	49
57	1	101	18							13	1	101	18
58	0	191	55		45	0	191	55
59	1	77	5							14	1	77	5
60	0	126	16		46	0	126	16
61	0	194	125		47	0	194	125
62	0	212	463		48	0	212	463
63	0	199.8	223		49	0	199.8	223
mean		179.653			mean		187.765			mean		149.922
SD		30.0895			SD		23.3904			SD		32.5495
Patient N.			7262		Patient N.			6572		Patient N.			690
Study N.	63				Study N.	49				Study N.	14
